# Supplementary material for: The effect of cigarillo packaging elements on young adult perceptions of product flavor, taste, smell, and appeal
Source: PLoS One. 2018 Apr 19;13(4):e0196236. doi: 10.1371/journal.pone.0196236 (PMC5909610; doi:10.1371/journal.pone.0196236)
Supplement: S1 File — (ZIP) [file pone.0196236.s001.zip]

Archive with 1 entries (1 files):
- S1_Data.sas7bdat
